# Supplementary material for: Use of a mobile plant identification application and the out‐of‐school learning method in biodiversity education
Source: Ecol Evol. 2024 Apr 17;14(4):e10957. doi: 10.1002/ece3.10957 (PMC11022149; doi:10.1002/ece3.10957)
Supplement: Supplementary file 1 — Data S1 [file ECE3-14-e10957-s001.zip]

Archive with 3 entries (3 files):
- ece310957-sup-0001-Number_of_Herb_and_Tree.xlsx
- ece310957-sup-0002-Biodiversity_Behaviour.sav
- ece310957-sup-0003-Biodiversity_Behaviour_t_test.spv
