# Supplementary material for: Use of a mobile plant identification application and the out‐of‐school learning method in biodiversity education
Source: Ecol Evol. 2024 Apr 17;14(4):e10957. doi: 10.1002/ece3.10957 (PMC11022149; doi:10.1002/ece3.10957)
Supplement: Supplementary file 1 — Data S1 [file ECE3-14-e10957-s001.zip › ece310957-sup-0001-Number_of_Herb_and_Tree.xlsx]

## Sheet: Sayfa1
Öğrenci Adı Soyadı	Herb Number	Tree number	Herb Number_Post	Tree number-Post	Herb Number-retest	Tree number-Retest	Pretest total	Posttest_ Total	Retest_Total	Where did he/she learned Herb names?	Where did he/she learned Tree names?
Tuna	2	4	27	9	26	10	6	36	36	Büyükler, hocalar ve plantnet	Büyükler, hocalar ve plantnet
Özgül	2	3	10	6	11	7	5	16	18	Büyükler, Plantnet	Büyükler, Plantnet
Beyzanur	4	1	8	1	7	1	5	9	8	Hocalar	hocadan ve büyükler
Faruk	3	2	3	3	4	3	5	6	7	Büyükler ve plantnet	Büyükler ve plantnet
Muhammet Em	2	3	15	7	14	7	5	22	21	Büyükler, hocalar ve plantnet	Büyükler, hocalar ve plantnet
Mehmet Ka	2	7	3	2	4	3	9	5	7	Büyükler ve hocalar	Büyükler ve hocalar
Emirhan	4	4	12	3	11	3	8	15	14	Büyükler ve plantnet	plantnet
Yaren	2	2	5	4	6	5	4	9	11	Büyükler, hocalar ve plantnet	Büyükler, hocalar ve plantnet
Reyyan	4	3	18	4	19	4	7	22	23	hocalar, plantnet	hocalar, plantnet
Melisa	5	6	11	10	12	10	11	21	22	Plantnet	hocalar, plantnet
Yunus E Ay	2	4	6	8	7	8	6	14	15	plantnet	plantnet
Metin	4	4	10	8	11	7	8	18	18	plantnet	plantnet
Mehmet Ba	2	0	13	4	13	4	2	17	17	Plantnet	Plantnet
Efe	4	5	9	6	10	6	9	15	16	Plantnet	Plantnet
Ceren	3	3	14	4	13	4	6	18	17	Büyükler ve plantnet	Plantnet
Melik	2	5	9	5	10	5	7	14	15	Plantnet	Plantnet
Osman	2	2	8	5	9	6	4	13	15	Büyükler ve plantnet	Köyden ve plantnet
Yusuf	3	2	16	5	15	5	5	21	20	hocalar, plantnet	hocalar, plantnet
Şervan	1	4	11	4	13	5	5	15	18	Plantnet	Plantnet
Samet	4	9	15	10	14	10	13	25	24	hocalar, plantnet, Büyükler	Plantnet, Büyükler
Ecrin	4	6	13	7	13	7	10	20	20	Büyükler	Büyükler ve hocalar
Ayşenur	2	1	5	5	6	5	3	10	11	Büyükler	Büyükler
Erdal	3	4	3	5	4	6	7	8	10	Plannet	Plantnet ve Büyükler
Zühre	6	9	9	5	10	6	15	14	16	Büyükler ve hocalar	Büyükler, hocalar ve plantnet
Miray Ka	1	3	8	4	8	4	4	12	12	Plantnet	Büyükler ve Plantnet
İrem	3	6	10	5	10	6	9	15	16	Büyükler	Büyükler ve Plantnet
Yaşar	2	4	2	4	4	3	6	6	7	Büyükler ve hocalar	Büyükler ve hocalar
Yusuf Ze Er	5	4	18	5	18	5	9	23	23	Plantnet, Büyükler	Plantnet, Büyükler
Mehmet Ka	6	1	5	6	6	6	7	11	12	Plantnet	Plantnet
Yağmur	3	5	20	11	21	11	8	31	32	kitaplar ve plantnet	kitaplar ve plantnet
Ömer	4	4	16	12	16	13	8	28	29	Büyükler ve plantnet	Büyükler ve plantnet
Ceren 5B	3	4	16	7	17	7	7	23	24	hocalar, plantnet	hocalar, plantnet
Mehmet	5	13	16	9	16	10	18	25	26	Büyükler ve plantnet	Büyükler ve plantnet ve kitaplar
İkra	5	7	10	11	10	12	12	21	22	Plantnet	plantnet
Berat	3	6	13	7	13	7	9	20	20	Hocalalar, Plantnet	Büyükler ve Plantnet
Nilay	4	5	5	5	6	4	9	10	10	Büyükler	Büyükler
Berra	6	8	10	7	10	7	14	17	17	Büyükler ve plantnet	Büyükler
Zeynep	9	8	16	11	16	12	17	27	28	Büyükler	Büyükler
Zehra	5	7	14	2	15	2	12	16	17	Plantnet	Plantnet
Mert	1	9	20	10	20	10	10	30	30	Büyükler, arkadaşlar, Pnatnet	aile arkadaşlar kitaplar, internet ve plantnet
Merve	7	10	11	12	11	13	17	23	24	Büyükler ve plantnet	Büyükler ve plantnet
Selin	5	8	21	6	20	7	13	27	27	Plantnet	Plantnet
Rumeysa	3	3	8	4	9	5	6	12	14	Plantnet	Plantnet
Aybüke	2	2	10	5	11	6	4	15	17	Plantnet	Plantnet
	3.5	4.77273	11.4091	6.20455	11.7955	6.52273	8.27273	17.6136	18.3182
										Büyükler-23	Büyükler-24
										Plantnet-34	Plantnet-36
										Öğretmen-11	Öğretmen-12
										Kitaplar-1	Kitaplar-2
										Arkadaşlar-1	Arkadaşlar-1
